# Supplementary material for: Living Fungi in an Opencast Limestone Mine: Who Are They and What Can They Do?
Source: J Fungi (Basel). 2022 Sep 20;8(10):987. doi: 10.3390/jof8100987 (PMC9604801; doi:10.3390/jof8100987)
Supplement: Supplementary file 1 [file jof-08-00987-s001.zip]

Archive with 2 entries (2 files):
- Supplemetary Tables.xlsx
- Supplemetary Figures.pdf
