# Supplementary material for: Living Fungi in an Opencast Limestone Mine: Who Are They and What Can They Do?
Source: J Fungi (Basel). 2022 Sep 20;8(10):987. doi: 10.3390/jof8100987 (PMC9604801; doi:10.3390/jof8100987)
Supplement: Supplementary file 1 [file jof-08-00987-s001.zip › Supplemetary Tables.xlsx]

## Sheet: Table S1
Table S1. List of tree species found in the reference forest.
SPECIES	Abundance*
Acacia megaladenaDesv. var. megaladena	Rare		*Abundance score were assigned according to FOREST RESTORATION RESEARCH UNIT, 2008
Aegle marmelos(L.) Corr.	Medium		FOREST RESTORATION RESEARCH UNIT, 2008. Research for Restoring Tropical Forest Ecosystems: A Practical Guide.Biology Department, Science Faculty, Chiang Mai University, Thailand.
Afzelia xylocarpa (Kurz) Craib	Rare
Aglaia grandis Kurz	Rare
Albizia lebbeck (L.) Benth.	Rare
Albizia odoratissima (L. f.) Bth.	Rare
Anogeissusacuminata(Roxb. ex DC.) Guill. &Perr.	Medium
Anomianthus dulcis (Dunal) J. Sinclair	Rare
Anthocephaluschinensis(Lmk.) A. Rich. exWalp.	Rare
Antidesma acidumRetz.	Rare
Antidesma sootepenseCraib	Common
Aporusa villosa (Lindl.) Baill.	Rare
Artocarpus lacuchaRoxb. exBuch.-Ham.	Rare
Artocarpus lanceifolius Roxb.	Rare
AzadirachtaindicaA. Juss.	Rare
BaccaurearamifloraLout.	Rare
Bauhinia bracteata(Grah. ex Bth.) Bak. ssp. bracteata	Rare
Bauhinia variegata L.	Rare
Berryacordifolia(Willd.) Burret	Rare
Bombax ceibaL.	Rare
Bridelia retusa(L.) A.Juss.	Rare
BuchananialanzanSpreng.	Rare
CaesalpiniagodefroyanaKuntze	Rare
Canangalatifolia(Hook.f. & Thomson) Finet&Gagnep	Rare
Canarium subulatum Guill.	Rare
Careya arborea Roxb.	Rare
Casearia grewiifoliaVent.	Medium
Cassia fistula L.	Rare
CatunaregamspathulifoliaTirveng.	Rare
ChukrasiatabularisA. Juss.	Rare
ChukrasiavelutinaWight &Arn	Rare
Clausena excavataBurm.f.	Rare
Colona floribunda (Kurz) Craib	Rare
Colona winitiiCraib	Rare
CombretumlatifoliumBl.	Rare
Crateva sp. (M)	Rare
Cratoxylum cochinchinense(Lour.) Blume	Rare
Cratoxylum formosum (Jack) Dyer	Rare
Croton roxburghiiN.P.Balakr.	Rare
Cryptocarya pallensKosterm.	Medium
Dalbergia canaGrah. ex Kurz var. cana	Rare
Dalbergia cochinchinensis Pierre	Rare
Dalbergia cultrataGrah. ex Bth.	Rare
Dalbergia foliaceaWall.exBenth.	Rare
Dalbergia oliveri Gamble	Rare
Desmos sp.	Rare
Dialium cochinchinensePierre	Rare
Dilleniaobovata(Blume) Hoogland	Rare
DilleniapentagynaRoxb.	Rare
Dioecresciserythroclada(Kurz) Tirveng.	Rare
Diospyros mollisGriff.	Rare
Diospyros montanaRoxb.	Rare
Drypetesroxburghii(Wall.) Hurusawa	Rare
Engelhardia spicata Lechen. ex Bl. var. spicata	Rare
Erythrina stricta Roxb. var. stricta	Rare
Erythrina subumbrans (Hassk.) Merr.	Rare
Eugenia albiflora Duth. ex Kurz	Rare
Fernandoaadenophylla(Wall.exG.Don) Steenis	Rare
Ficus hispida L.f.	Rare
Gardenia sootepensis Hutch.	Rare
Garuga pinnataRoxb.	Rare
Gmelina arborea Rox	Rare
GrewiaeriocarpaJuss.	Rare
Haldinacordifolia(Roxb.) Rids.	Rare
Harrisoniaperforata(Blanco) Merr.	Rare
Holarrhena pubescens (Buch.-Ham.) Wall. ex G. Don	Rare
Holoptelea integrifolia(Roxb.) Planch.	Rare
Hymenodictyonorixense(Roxb.) Mabb.	Rare
KydiacalycinaRoxb.	Medium
Lagerstroemia calyculataKurz	Rare
Lagerstroemia cochinchinensis Pierre var. ovalifoliaFurt. & Mont.	Rare
Lagerstroemia macrocarpa Wall.	Rare
Lagerstroemia tomentosa C.Presl	Rare
Lanneacoromandelica(Houtt.) Merr.	Rare
Lepisanthes tetraphylla (Vahl) Radlk.	Rare
Litsea glutinosa (Lour.) C.B. Rob.	Rare
LophopetalumduperreanumPierre	Rare
Mallotusphilippensis (Lmk.) M.A.	Rare
Markhamia stipulataSeem. var. stipulata	Rare
Melientha suavisPierre ssp. Suavis	Rare
Miliusavelutina(Dun.) Hk. f. &Thoms.	Medium
Millettia brandisiana Kurz	Abundant
Millettia leucanthaKurz.	Rare
Millettia xylocarpa Miq.	Rare
Millingtonia hortensis L. f.	Rare
Mitragynarotundifolia(Roxb.) O.K.	Rare
MorindacoreiaHam.	Rare
Morindaelliptica(Hk. f.) Ridl.	Rare
Oroxylum indicum (L.) Kurz	Medium
Phyllanthus columnarisM.-A.	Rare
Phyllanthus emblica L.	Rare
Phyllanthus mirabilis Mull. Arg	Rare
Phyllocarpusseptentrionalis Donn. Smith	Rare
Polyalthia cerasoides (Roxb.) Bth. ex Bedd.	Rare
Polyalthia obtusa Craib	Rare
Polyalthia simiarum(Ham. ex Hk. f. & Th.) Bth. &Hk. f.	Rare
Polyalthia viridisCraib	Rare
Protium serratum (Wall. ex Colebr.) Engl.	Common
Pterocarpus indicus Willd.	Rare
Pterocarpus macrocarpus Kurz	Common
PterolobiummacropterumKurz	Rare
Rothmannia sootepensis (Craib) Brem.	Rare
Schleichera oleosa (Lour.) Oken	Medium
SchoepfiafragransWall.	Rare
Shorea siamensis Miq. var. siamensis	Rare
Siphonodoncelastrineus Griff.	Rare
Spondias pinnata(L.f.) Kurz	Rare
Sterculia villosa Roxb.	Rare
Stereospermumcolais(Buch.-Ham. ex Dillwyn) Mabb.	Rare
Stereospermum neuranthum Kurz	Rare
Streblus asper Lour. var. asper	Rare
Strychnos nux-vomica L.	Rare
Suregada multiflorum(A.Juss.) Baill.	Rare
Syzigium cumini (L.) Skeels	Rare
Tamilnaldiauliginosa(Retz.) Tirveng. &Sastre	Common
Terminalia alataHey. ex Roth	Rare
Terminalia bellirica (Gaertn.) Roxb.	Medium
Terminalia chebulaRetz. var. chebula	Rare
Trema orientalis (L.) Blume	Rare
Vitex canescensKurz	Medium
Vitex limoniifoliaWall. ex Kurz	Rare
Vitex peduncularis Wall.exSchaur	Rare
WalsurarobustaRoxb	Rare
Wrightia arborea (Dennst.) Mabb.	Rare
Xantoliscambodiana(Pierre ex Dub.) P. Royen	Rare
Xylia xylocarpa (Roxb.) Taub. var. kerrii (Craib& Hutch.) Niels.	Common
Zollingeria dongnaiensis Pierre	Rare

## Sheet: Table S2
Table S2. List of planted tree species in rehabilitation sites.
Planted tree species
Gmelina arborea
Spondias pinnata
Phyllanthus emblica
Afzelia xylocarpa
Terminalia bellirica
Bauhinia purpurea
Pouteria cambodiana
Irvingia malayana
Albizia lebbeck
Ficus racemosa
Protium serratum
Canarium subulatum
Xylia xylocarpa
Graruga pinnata
Erythrina subumbrans
Sterculia guttata
Shorea siamensis
Holoptelea integrifolia
Schlechera oleosa
Oroxylum indicum
Dipterocarpus obtusifolius
Dipterocarpus tuberculatus
Bauhinia variegata
Pterocarpus macrocarpus
Artocarpus lacucha
Aegle marmelos
Antidesma sootepense
Ficus benjamina

## Sheet: Table S3
Table S3. Method used for soil physicochemical measurement.
Soil parameters	Protocols
pH (H2O)	Rayment & Higginson (1992)*
moisture	Oven-drying method
Soil Organic Matter (SOM)	Walkley-Black method
Total nitrogen (N)	Kjeldahl method
Available Phosphorous (P)	Vanadomolybdate
Exchangeable Potassium (K)	Atomic Emission Spectroscopy (AES)
Soil texture (Sand, Silt, Clay)	Sieve/Hydrometer
Exchangeable Magnesium (Mg)	AAS
Extractable Sulfur (S)	BaCl2 method
Available Iron (Fe)	AAS
Available Manganese (Mn)	AAS
Exchangeable Boron (B)	CaCl2 mannitol extraction
Cation Exchange Capacity (CEC)	NH4OAC pH7/ Distillation
*Rayment, G. E., & Higginson, F. R. (1992). Australian laboratory handbook of soil and water chemical methods. Inkata Press.

## Sheet: Table S4
Table S4. Goodness-of-fit (R²) and significant value (P-Value) of soil parameters fitted to NMDS ordinations of living fungal community
Soil parameters	Abundance data		Presense/Absense data
	Goodness-of-fit (R²)	P-value	Goodness-of-fit (R²)	P-value
pH	0.9219	0.001	0.9348	0.001
moisture	0.926	0.001	0.9561	0.001
SOM	0.9196	0.001	0.9573	0.001
N	0.9129	0.001	0.952	0.001
P	0.3415	0.104	0.3612	0.073
K	0.6184	0.006	0.6739	0.005
Ca	0.0012	0.995	0.0074	0.965
Mg	0.7583	0.001	0.8366	0.001
Fe	0.7211	0.001	0.7215	0.001
Mn	0.7923	0.001	0.7619	0.001
S	0.2311	0.25	0.3982	0.051
B	0.5322	0.014	0.5789	0.009
CEC	0.8285	0.001	0.889	0.001
sand	0.9052	0.001	0.9342	0.001
slit	0.1551	0.42	0.1904	0.315
clay	0.9019	0.001	0.9368	0.001

## Sheet: Table S5
Table S5. Topology and node properties of co-occurrence network of fungal OTUs detected in degraded environment of mining and rehabilitation plots.
OUT_ID/ Node	Degree	Weighted Degree	Eccentricity	closness centrality	betweeness centrality	modularity class	node conectivity within a module (Zi score)	node conectivity between module (Pi score)	Node topologies
Otu0001	4	2.89682	9	0.204248	653.403	0	-0.528944	0	peripheral nodes
Otu0002	2	-0.138049	12	0.147929	714	8	-1.24722	0	peripheral nodes
Otu0003	20	19.25	13	0.166667	23.6651	2	0.269609	0	peripheral nodes
Otu0004	4	1.55647	8	0.219298	682.476	0	-3.23209	0.625	connectors
Otu0013	12	10.75	10	0.175809	43.125	0	0.538682	0	peripheral nodes
Otu0014	7	0.739577	9	0.222816	1899.23	0	-1.52071	0.734694	connectors
Otu0015	15	14.5	12	0.151699	0	7	0.336005	0	peripheral nodes
Otu0016	6	3.11655	14	0.161082	884.916	1	-0.941862	0.277778	peripheral nodes
Otu0017	18	13.9872	11	0.17507	878	7	0.953821	0	peripheral nodes
Otu0018	7	6.5	10	0.195618	129.881	5	0.540062	1.11022e-16	peripheral nodes
Otu0019	4	3.31451	11	0.195008	859.808	4	-1.68182	0.375	peripheral nodes
Otu0020	4	3.38299	11	0.195008	859.808	4	-1.68182	0.375	peripheral nodes
Otu0023	2	-1.59689	9	0.202922	0	0	-1.52071	0	peripheral nodes
Otu0027	6	4.48893	12	0.16756	306.635	4	-0.033059	0.277778	peripheral nodes
Otu0029	8	6.2303	10	0.205592	758.692	1	0.0254557	0.21875	peripheral nodes
Otu0031	7	6.5	10	0.195618	129.881	5	0.540062	1.11022e-16	peripheral nodes
Otu0032	5	3.83242	11	0.186846	404.812	4	-1.31583	0	peripheral nodes
Otu0035	9	8	11	0.18997	181.695	1	0.992774	0	peripheral nodes
Otu0045	20	19.25	13	0.166667	23.6651	2	0.269609	0	peripheral nodes
Otu0046	7	5.51486	14	0.152625	132.844	1	0.0254557	1.11022e-16	peripheral nodes
Otu0061	7	5.89707	13	0.16756	343.128	1	0.0254557	1.11022e-16	peripheral nodes
Otu0062	10	8	11	0.151332	0	0	-0.215473	0	peripheral nodes
Otu0064	1	0.8	13	0.154321	0	2	-4.42607	0	peripheral nodes
Otu0068	7	5.45747	10	0.186567	243.681	4	0.95871	1.11022e-16	peripheral nodes
Otu0070	4	3.05554	8	0.227687	772.267	0	-0.528944	0	peripheral nodes
Otu0072	20	19.25	13	0.166667	23.6651	2	0.269609	0	peripheral nodes
Otu0074	1	0.785418	1	1	0	3	#N/A	0
Otu0075	15	14.5	9	0.216638	93.1965	6	0.514131	0	peripheral nodes
Otu0078	18	13.9872	11	0.17507	878	7	0.953821	0	peripheral nodes
Otu0079	1	0.785418	1	1	0	3	#N/A	0
Otu0083	3	2.5	15	0.132837	0	1	-1.90918	0	peripheral nodes
Otu0084	20	19.25	13	0.166667	23.6651	2	0.269609	0	peripheral nodes
Otu0090	2	1.44348	12	0.169837	314.625	4	-2.04781	0.5	peripheral nodes
Otu0094	20	19.25	13	0.166667	23.6651	2	0.269609	0	peripheral nodes
Otu0097	3	2.42445	12	0.149522	0	7	-2.13526	0	peripheral nodes
Otu0098	7	5.70404	13	0.16756	343.128	1	0.0254557	1.11022e-16	peripheral nodes
Otu0099	18	13.5438	10	0.208333	1845.25	6	1.06312	0	peripheral nodes
Otu0102	7	6.25	11	0.174338	33.2609	4	0.95871	1.11022e-16	peripheral nodes
Otu0105	15	14.5	12	0.151699	0	7	0.336005	0	peripheral nodes
Otu0106	15	14.5	12	0.151699	0	7	0.336005	0	peripheral nodes
Otu0111	4	3.04981	14	0.144509	0	1	-1.42552	0	peripheral nodes
Otu0112	7	6.5	10	0.195618	129.881	5	0.540062	1.11022e-16	peripheral nodes
Otu0113	5	3.96498	10	0.200642	2777.57	7	-2.3412	0.72	connectors
Otu0114	8	6.2303	10	0.205592	758.692	1	0.0254557	0.21875	peripheral nodes
Otu0116	15	14.5	12	0.151699	0	7	0.336005	0	peripheral nodes
Otu0118	15	14.5	12	0.151699	0	7	0.336005	0	peripheral nodes
Otu0119	20	19.25	13	0.166667	23.6651	2	0.269609	0	peripheral nodes
Otu0120	12	10.75	10	0.175809	43.125	0	0.538682	0	peripheral nodes
Otu0121	5	4.5	14	0.115955	30.25	8	0.62361	0	peripheral nodes
Otu0122	10	8	11	0.151332	0	0	-0.215473	0	peripheral nodes
Otu0123	15	14.5	12	0.151699	0	7	0.336005	0	peripheral nodes
Otu0124	7	5.36772	12	0.17507	174.575	1	0.0254557	1.11022e-16	peripheral nodes
Otu0125	12	8.00471	9	0.207987	630.491	0	-0.215473	0.291667	peripheral nodes
Otu0127	19	12.7697	14	0.161708	883.969	2	-0.224674	0.099723	peripheral nodes
Otu0132	20	19.25	13	0.166667	23.6651	2	0.269609	0	peripheral nodes
Otu0135	7	5.25926	10	0.190549	908.857	5	-1.62019	0.244898	peripheral nodes
Otu0139	3	2.60209	12	0.149522	0	7	-2.13526	0	peripheral nodes
Otu0141	15	14.5	12	0.151699	0	7	0.336005	0	peripheral nodes
Otu0145	20	19.25	13	0.166667	23.6651	2	0.269609	0	peripheral nodes
Otu0146	15	14.5	12	0.151699	0	7	0.336005	0	peripheral nodes
Otu0148	15	14.5	9	0.216638	93.1965	6	0.514131	0	peripheral nodes
Otu0151	10	6.47234	9	0.216263	1292.28	5	-1.62019	0.54	peripheral nodes
Otu0152	21	15.927	12	0.182216	1751.62	2	0.0224674	0.172336	peripheral nodes
Otu0153	20	19.25	13	0.166667	23.6651	2	0.269609	0	peripheral nodes
Otu0159	3	2.5	15	0.132837	0	1	-1.90918	0	peripheral nodes
Otu0165	12	8.00471	9	0.207987	630.491	0	-0.215473	0.291667	peripheral nodes
Otu0166	15	14.5	9	0.216638	93.1965	6	0.514131	0	peripheral nodes
Otu0168	7	5.51486	14	0.152625	132.844	1	0.0254557	1.11022e-16	peripheral nodes
Otu0169	12	10.75	10	0.175809	43.125	0	0.538682	0	peripheral nodes
Otu0174	2	1.57625	11	0.17507	0	4	-1.86481	0	peripheral nodes
Otu0175	20	19.25	13	0.166667	23.6651	2	0.269609	0	peripheral nodes
Otu0178	15	14.5	9	0.216638	93.1965	6	0.514131	0	peripheral nodes
Otu0184	5	4.24449	13	0.166667	321.146	1	-0.941862	0	peripheral nodes
Otu0185	7	6.25	11	0.174338	33.2609	4	0.95871	1.11022e-16	peripheral nodes
Otu0186	15	14.5	12	0.151699	0	7	0.336005	0	peripheral nodes
Otu0190	9	8	11	0.18997	181.695	1	0.992774	0	peripheral nodes
Otu0195	5	2.25076	8	0.237192	1075.29	0	-0.528944	0.32	peripheral nodes
Otu0197	18	13.5	14	0.145858	0	2	-0.224674	0	peripheral nodes
Otu0198	20	19.25	13	0.166667	23.6651	2	0.269609	0	peripheral nodes
Otu0199	16	11.9923	9	0.230203	2223.1	6	0.331135	0.21875	peripheral nodes
Otu0203	5	4.5	14	0.115955	30.25	8	0.62361	0	peripheral nodes
Otu0209	15	14.5	12	0.151699	0	7	0.336005	0	peripheral nodes
Otu0212	9	6.80489	12	0.176803	953.367	1	0.992774	0	peripheral nodes
Otu0217	20	19.25	13	0.166667	23.6651	2	0.269609	0	peripheral nodes
Otu0230	7	6.25	11	0.174338	33.2609	4	0.95871	1.11022e-16	peripheral nodes
Otu0231	9	8	11	0.18997	181.695	1	0.992774	0	peripheral nodes
Otu0239	20	19.25	13	0.166667	23.6651	2	0.269609	0	peripheral nodes
Otu0244	20	19.25	13	0.166667	23.6651	2	0.269609	0	peripheral nodes
Otu0246	15	14.5	12	0.151699	0	7	0.336005	0	peripheral nodes
Otu0253	9	8	11	0.18997	181.695	1	0.992774	0	peripheral nodes
Otu0255	4	1.65559	9	0.220848	1782.38	0	-1.02483	0.375	peripheral nodes
Otu0267	15	14.5	9	0.216638	93.1965	6	0.514131	0	peripheral nodes
Otu0272	15	14.5	9	0.216638	93.1965	6	0.514131	0	peripheral nodes
Otu0278	12	10.75	10	0.175809	43.125	0	0.538682	0	peripheral nodes
Otu0282	7	6.25	11	0.174338	33.2609	4	0.95871	1.11022e-16	peripheral nodes
Otu0295	15	14.5	9	0.216638	93.1965	6	0.514131	0	peripheral nodes
Otu0305	15	14.5	9	0.216638	93.1965	6	0.514131	0	peripheral nodes
Otu0312	15	14.5	12	0.151699	0	7	0.336005	0	peripheral nodes
Otu0323	15	14.5	9	0.216638	93.1965	6	0.514131	0	peripheral nodes
Otu0325	7	6.5	10	0.195618	129.881	5	0.540062	1.11022e-16	peripheral nodes
Otu0329	15	14.5	9	0.216638	93.1965	6	0.514131	0	peripheral nodes
Otu0354	15	14.5	12	0.151699	0	7	0.336005	0	peripheral nodes
Otu0357	5	3.74278	13	0.130344	600	8	0.62361	0	peripheral nodes
Otu0360	15	14.5	12	0.151699	0	7	0.336005	0	peripheral nodes
Otu0361	15	14.5	9	0.216638	93.1965	6	0.514131	0	peripheral nodes
Otu0366	10	8	11	0.151332	0	0	-0.215473	0	peripheral nodes
Otu0376	20	19.25	13	0.166667	23.6651	2	0.269609	0	peripheral nodes
Otu0377	12	10.75	10	0.175809	43.125	0	0.538682	0	peripheral nodes
Otu0397	7	6.5	10	0.195618	129.881	5	0.540062	1.11022e-16	peripheral nodes
Otu0405	15	14.5	9	0.216638	93.1965	6	0.514131	0	peripheral nodes
Otu0408	7	6.5	10	0.195618	129.881	5	0.540062	1.11022e-16	peripheral nodes
Otu0413	15	14.5	9	0.216638	93.1965	6	0.514131	0	peripheral nodes
Otu0419	12	10.75	10	0.175809	43.125	0	0.538682	0	peripheral nodes
Otu0421	5	4.5	14	0.115955	30.25	8	0.62361	0	peripheral nodes
Otu0440	20	19.25	13	0.166667	23.6651	2	0.269609	0	peripheral nodes
Otu0447	20	19.25	13	0.166667	23.6651	2	0.269609	0	peripheral nodes
Otu0449	12	10.75	10	0.175809	43.125	0	0.538682	0	peripheral nodes
Otu0450	5	2.5204	8	0.246548	1730.46	0	-1.02483	0.56	peripheral nodes
Otu0457	20	19.25	13	0.166667	23.6651	2	0.269609	0	peripheral nodes
Otu0467	9	8	11	0.18997	181.695	1	0.992774	0	peripheral nodes
Otu0473	7	5.45747	10	0.186567	243.681	4	0.95871	1.11022e-16	peripheral nodes
Otu0474	15	14.5	9	0.216638	93.1965	6	0.514131	0	peripheral nodes
Otu0496	9	8	11	0.18997	181.695	1	0.992774	0	peripheral nodes
Otu0498	5	4.5	14	0.115955	30.25	8	0.62361	0	peripheral nodes
Otu0509	12	10.75	10	0.175809	43.125	0	0.538682	0	peripheral nodes
Otu0511	7	6.25	11	0.174338	33.2609	4	0.95871	1.11022e-16	peripheral nodes
Otu0515	4	3	15	0.104254	0	8	0	0	peripheral nodes
Otu0528	2	-0.109087	11	0.170532	826	8	-1.87083	0.5	peripheral nodes

## Sheet: Table S6
Table S6. Living fungal taxa found in forest, mining and rehabilitation plots.
Taxa	Occurrence (Yes/No)
	Forest	Mining site	Rehabilitation plot
Absidia_unclassified	Yes	No	No
Acremonium_breve	Yes	No	No
Acremonium_unclassified	Yes	No	No
Acrocalymma_unclassified	No	No	Yes
Acrophialophora_fusispora	No	Yes	Yes
Angustimassarina_acerina	No	No	Yes
Ascomycota_unclassified	No	Yes	No
Aspergillus_aculeatus	Yes	Yes	Yes
Aspergillus_alabamensis	No	Yes	No
Aspergillus_albertensis	No	No	Yes
Aspergillus_amstelodami	No	Yes	Yes
Aspergillus_flavus	Yes	Yes	Yes
Aspergillus_fumigatus	No	No	Yes
Aspergillus_mangaliensis	No	No	Yes
Aspergillus_niger	Yes	Yes	Yes
Aspergillus_polyporicola	Yes	No	Yes
Aspergillus_purpureus	No	No	Yes
Aspergillus_terreus	No	Yes	Yes
Aspergillus_unclassified	Yes	Yes	Yes
Beltraniella_sp	Yes	No	No
Bipolaris_unclassified	No	Yes	Yes
Calonectria_chinensis	Yes	No	No
Candida_glabrata	Yes	No	No
Chaetomiaceae_unclassified	No	Yes	No
Cladosporium_unclassified	Yes	No	Yes
Clonostachys_rosea	Yes	No	No
Coprinellus_aureogranulatus	Yes	Yes	Yes
Coprinellus_sp	No	Yes	No
Cunninghamella_binariae	Yes	No	No
Curvularia_affinis	Yes	Yes	Yes
Curvularia_clavata	No	Yes	No
Curvularia_tuberculata	Yes	Yes	No
Cystobasidium_unclassified	No	Yes	No
Daldinia_clavata	Yes	Yes	Yes
Diaporthe_unclassified	No	No	Yes
Fungi_unclassified	Yes	No	No
Fusarium_pseudensiforme	No	Yes	No
Fusarium_solani	Yes	Yes	Yes
Fusarium_unclassified	No	Yes	Yes
Gibberella_intricans	Yes	No	Yes
Gymnopilus_dilepis	No	Yes	Yes
Humicola_phialophoroides	No	No	Yes
Hypocreales_unclassified	Yes	No	No
Hypoxylon_anthochroum	No	No	Yes
Hypoxylon_investiens	Yes	Yes	Yes
Hypoxylon_jaklitschii	No	Yes	No
Hypoxylon_kanchanapisekii	No	No	Yes
Hypoxylon_monticulosum	No	No	Yes
Hypoxylon_nicaraguense	Yes	Yes	Yes
Hypoxylon_pulicicidum	No	Yes	No
Hypoxylon_sp	Yes	Yes	Yes
Hypoxylon_unclassified	No	No	Yes
Lasiodiplodia_crassispora	Yes	No	No
Microascaceae_sp	Yes	Yes	Yes
Microascus_cinereus	No	No	Yes
Mucor_ardhlaengiktus	Yes	No	No
Myrothecium_verrucaria	Yes	No	No
Nectriaceae_sp	Yes	No	No
Nectriaceae_unclassified	Yes	Yes	Yes
Neodeightonia_subglobosa	Yes	Yes	No
Nigrospora_oryzae	No	Yes	No
Paecilomyces_formosa	Yes	No	No
Paraconiothyrium_brasiliense	No	Yes	No
Penicillium_annulatum	Yes	Yes	No
Penicillium_copticola	Yes	No	No
Penicillium_herquei	No	No	Yes
Penicillium_maximae	Yes	No	No
Penicillium_paxilli	Yes	No	No
Penicillium_sumatraense	Yes	No	No
Penicillium_unclassified	Yes	Yes	Yes
Periconia_sp	No	No	Yes
Periconia_unclassified	No	Yes	No
Phanerochaete_unclassified	No	No	Yes
Phellinus_noxius	No	No	Yes
Phialemoniopsis_unclassified	No	No	Yes
Pleosporales_fam_Incertae_sedis_unclassified	No	No	Yes
Pleosporales_unclassified	No	Yes	No
Psathyrellaceae_sp	No	Yes	No
Pseudallescheria_boydii	No	Yes	Yes
Pseudopestalotiopsis_unclassified	Yes	No	No
Pseudozyma_hubeiensis	No	No	Yes
Purpureocillium_lilacinum	Yes	No	No
Pyrenochaetopsis_leptospora	Yes	No	No
Roussoella_solani	Yes	No	No
Saksenaea_oblongispora	Yes	No	No
Sarocladium_bactrocephalum	Yes	No	No
Sarocladium_unclassified	Yes	No	No
Schizophyllum_commune	No	No	Yes
Talaromyces_radicus	Yes	No	No
Talaromyces_sayulitensis	Yes	No	No
Talaromyces_unclassified	Yes	Yes	Yes
Testudinaceae_sp	No	No	Yes
Trichocomaceae_unclassified	Yes	Yes	No
Trichoderma_afroharzianum	Yes	No	No
Trichoderma_cerinum	Yes	No	No
Trichoderma_ghanense	Yes	No	No
Trichoderma_harzianum	Yes	No	No
Trichoderma_helicum	Yes	No	No
Trichoderma_spirale	Yes	No	No
Trichoderma_turrialbense	Yes	No	No
Trichoderma_unclassified	Yes	Yes	Yes
Trichoderma_velutinum	Yes	No	No
Trichoderma_virens	Yes	No	No
Umbelopsis_isabellina	Yes	No	No
Valsaria_neotropica	No	No	Yes
Westerdykella_sp	No	Yes	No
Xylaria_apiculata	No	Yes	No
Xylaria_badia	No	Yes	Yes
Xylocoremium_sp	Yes	Yes	Yes
